# Supplementary material for: Classification of pediatric acute myeloid leukemia based on miRNA expression profiles
Source: Oncotarget. 2017 Mar 23;8(20):33078–85. doi: 10.18632/oncotarget.16525 (PMC5464851; doi:10.18632/oncotarget.16525)
Supplement: Supplementary file 2 [file oncotarget-08-33078-s002.xlsx]

## Sheet: Supplementary Table
	Cluster		cluster 1		cluster 2		cluster 3		cluster 4		cluster 5		cluster 6		cluster 7		cluster 8		cluster 9		cluster 10		cluster 11		cluster 12		cluster 13		cluster 14
	Number of samples incluster		29		14		15		9		6		32		5		9		5		9		11		4		9		8
	Gender	male	17	0.586207	6	0.428571	11	0.733333	5	0.555556	3	0.5	19	0.59375	2	0.4	3	0.333333	3	0.6	3	0.333333	3	0.272727	2	0.5	4	0.444444	5	0.625
		female	12	0.413793	8	0.571429	4	0.266667	4	0.444444	3	0.5	13	0.40625	3	0.6	6	0.666667	2	0.4	6	0.666667	8	0.727273	2	0.5	5	0.555556	3	0.375
	FAB-classification	FAB-M0	1	0.0344828	1	0.0714286	2	0.133333	0	0	0	0	1	0.03125	3	0.6	0	0	0	0	0	0	0	0	2	0.5	0	0	1	0.125
		FAB-M1	1	0.0344828	5	0.357143	1	0.0666667	0	0	3	0.5	7	0.21875	0	0	2	0.222222	0	0	1	0.111111	0	0	0	0	0	0	2	0.25
		FAB-M2	2	0.0689655	4	0.285714	3	0.2	1	0.111111	2	0.333333	13	0.40625	0	0	0	0	3	0.6	5	0.555556	0	0	0	0	2	0.222222	0	0
		FAB-M3	0	0	0	0	0	0	0	0	0	0	0	0	0	0	1	0.111111	0	0	0	0	11	1	1	0.25	0	0	0	0
		FAB-M4	5	0.172414	2	0.142857	7	0.466667	8	0.888889	1	0.166667	9	0.28125	1	0.2	2	0.222222	0	0	3	0.333333	0	0	1	0.25	0	0	2	0.25
		FAB-M5	19	0.655172	0	0	2	0.133333	0	0	0	0	1	0.03125	1	0.2	2	0.222222	2	0.4	0	0	0	0	0	0	1	0.111111	3	0.375
		FAB-M6	0	0	0	0	0	0	0	0	0	0	0	0	0	0	1	0.111111	0	0	0	0	0	0	0	0	1	0.111111	0	0
		FAB-M7	0	0	0	0	0	0	0	0	0	0	0	0	0	0	1	0.111111	0	0	0	0	0	0	0	0	5	0.555556	0	0
		Unknown	1	0.0344828	2	0.142857	0	0	0	0	0	0	1	0.03125	0	0	0	0	0	0	0	0	0	0	0	0	0	0	0	0
	Karyotype	23q11	23	0.793103	1	0.0714286	2	0.133333	0	0	1	0.166667	2	0.0625	0	0	2	0.222222	3	0.6	0	0	0	0	0	0	0	0	2	0.25
		CN	1	0.0344828	9	0.642857	7	0.466667	0	0	2	0.333333	6	0.1875	0	0	2	0.222222	2	0.4	1	0.111111	0	0	2	0.5	2	0.222222	0	0
		inv(16)	0	0	0	0	1	0.0666667	9	1	1	0.166667	2	0.0625	0	0	1	0.111111	0	0	2	0.222222	0	0	0	0	0	0	1	0.125
		Other	5	0.172414	4	0.285714	5	0.333333	0	0	0	0	8	0.25	4	0.8	2	0.222222	0	0	1	0.111111	0	0	1	0.25	6	0.666667	3	0.375
		t(15;17)	0	0	0	0	0	0	0	0	0	0	0	0	0	0	1	0.111111	0	0	0	0	11	1	0	0	0	0	0	0
		t(7;12)	0	0	0	0	0	0	0	0	0	0	0	0	0	0	1	0.111111	0	0	0	0	0	0	1	0.25	1	0.111111	2	0.25
		t(8;21)	0	0	0	0	0	0	0	0	2	0.333333	14	0.4375	0	0	0	0	0	0	5	0.555556	0	0	0	0	0	0	0	0
		Unknown	0	0	0	0	0	0	0	0	0	0	0	0	1	0.2	0	0	0	0	0	0	0	0	0	0	0	0	0	0
	Type 2 aberration	11q23	23	0.793103	1	0.0714286	2	0.133333	0	0	1	0.166667	2	0.0625	0	0	2	0.222222	3	0.6	0	0	0	0	0	0	0	0	2	0.25
		CEBPA dm	0	0	0	0	0	0	0	0	1	0.166667	7	0.21875	0	0	0	0	0	0	2	0.222222	0	0	0	0	0	0	1	0.125
		inv(16)	0	0	0	0	1	0.0666667	9	1	1	0.166667	2	0.0625	0	0	1	0.111111	0	0	2	0.222222	0	0	0	0	0	0	1	0.125
		MLL-PTD	0	0	1	0.0714286	1	0.0666667	0	0	0	0	0	0	0	0	0	0	0	0	0	0	0	0	0	0	0	0	0	0
		None	3	0.103448	2	0.142857	5	0.333333	0	0	1	0.166667	6	0.1875	5	1	2	0.222222	1	0.2	0	0	0	0	3	0.75	6	0.666667	1	0.125
		NPM1	1	0.0344828	7	0.5	2	0.133333	0	0	0	0	0	0	0	0	1	0.111111	0	0	0	0	0	0	0	0	0	0	0	0
		NUP98-JARID1A	0	0	0	0	0	0	0	0	0	0	0	0	0	0	0	0	0	0	0	0	0	0	0	0	2	0.222222	0	0
		NUP98-NSD1	0	0	2	0.142857	2	0.133333	0	0	0	0	0	0	0	0	0	0	1	0.2	0	0	0	0	0	0	0	0	0	0
		NUP98-TOP1	0	0	0	0	0	0	0	0	0	0	1	0.03125	0	0	0	0	0	0	0	0	0	0	0	0	0	0	0	0
		Other	1	0.0344828	0	0	0	0	0	0	0	0	0	0	0	0	0	0	0	0	0	0	0	0	0	0	0	0	1	0.125
		t(15;17)	0	0	0	0	0	0	0	0	0	0	0	0	0	0	1	0.111111	0	0	0	0	11	1	0	0	0	0	0	0
		t(6;9)	0	0	1	0.0714286	2	0.133333	0	0	0	0	0	0	0	0	1	0.111111	0	0	0	0	0	0	0	0	0	0	0	0
		t(7;12)	0	0	0	0	0	0	0	0	0	0	0	0	0	0	1	0.111111	0	0	0	0	0	0	1	0.25	1	0.111111	2	0.25
		t(8;16)	1	0.0344828	0	0	0	0	0	0	0	0	0	0	0	0	0	0	0	0	0	0	0	0	0	0	0	0	0	0
		t(8;21)	0	0	0	0	0	0	0	0	2	0.333333	14	0.4375	0	0	0	0	0	0	5	0.555556	0	0	0	0	0	0	0	0
	Type 1 aberration	FLT3-TKD	1	0.0344828	0	0	0	0	0	0	0	0	0	0	0	0	0	0	0	0	0	0	0	0	0	0	0	0	0	0
		FLT3-ITD	1	0.0344828	6	0.428571	2	0.133333	0	0	0	0	2	0.0625	0	0	2	0.222222	1	0.2	0	0	8	0.727273	0	0	0	0	1	0.125
		FLT3-ITD&WT1	0	0	1	0.0714286	2	0.133333	0	0	0	0	1	0.03125	0	0	1	0.111111	1	0.2	0	0	0	0	0	0	0	0	0	0
		WT1	1	0.0344828	0	0	2	0.133333	0	0	0	0	2	0.0625	0	0	0	0	0	0	0	0	1	0.0909091	0	0	0	0	1	0.125
		WT1&RAS	0	0	0	0	1	0.0666667	0	0	0	0	1	0.03125	2	0.4	0	0	0	0	0	0	0	0	0	0	0	0	0	0
		RAS	9	0.310345	1	0.0714286	2	0.133333	1	0.111111	0	0	6	0.1875	0	0	1	0.111111	1	0.2	0	0	0	0	1	0.25	0	0	1	0.125
		PTPN11	0	0	0	0	0	0	0	0	0	0	0	0	0	0	0	0	0	0	0	0	0	0	0	0	1	0.111111	0	0
		C-KIT	1	0.0344828	0	0	0	0	4	0.444444	1	0.166667	3	0.09375	0	0	0	0	0	0	4	0.444444	0	0	0	0	1	0.111111	0	0
		none.or.N.A	16	0.551724	5	0.357143	5	0.333333	4	0.444444	5	0.833333	16	0.5	3	0.6	5	0.555556	2	0.4	5	0.555556	2	0.181818	3	0.75	7	0.777778	5	0.625
		FLT3.ITD&TKD	0	0	0	0	1	0.0666667	0	0	0	0	0	0	0	0	0	0	0	0	0	0	0	0	0	0	0	0	0	0
		Other	0	0	1	0.0714286	0	0	0	0	0	0	1	0.03125	0	0	0	0	0	0	0	0	0	0	0	0	0	0	0	0
	MLL TP	MLL-AF9	10	0.344828	0	0	0	0	0	0	0	0	0	0	0	0	1	0.111111	0	0	0	0	0	0	0	0	0	0	0	0
		MLL-AF10	6	0.206897	0	0	1	0.0666667	0	0	1	0.166667	1	0.03125	0	0	1	0.111111	2	0.4	0	0	0	0	0	0	0	0	1	0.125
		MLL-AF6	1	0.0344828	1	0.0714286	1	0.0666667	0	0	0	0	1	0.03125	0	0	0	0	0	0	0	0	0	0	0	0	0	0	1	0.125
		MLL-ELL	1	0.0344828	0	0	0	0	0	0	0	0	0	0	0	0	0	0	1	0.2	0	0	0	0	0	0	0	0	0	0
		MLL-ENL	1	0.0344828	0	0	0	0	0	0	0	0	0	0	0	0	0	0	0	0	0	0	0	0	0	0	0	0	0	0
		Other	4	0.137931	0	0	0	0	0	0	0	0	0	0	0	0	0	0	0	0	0	0	0	0	0	0	0	0	0	0
		No MLL-rearrangement	6	0.206897	13	0.928571	13	0.866667	9	1	5	0.833333	30	0.9375	5	1	7	0.777778	2	0.4	9	1	11	1	4	1	9	1	6	0.75
	Type 3	IDH1	1	0.0344828	4	0.285714	0	0	0	0	1	0.166667	2	0.0625	0	0	0	0	0	0	0	0	0	0	0	0	1	0.111111	0	0
		DNMT3A	0	0	0	0	1	0.0666667	0	0	0	0	2	0.0625	0	0	0	0	0	0	0	0	0	0	0	0	0	0	0	0
		TET2	0	0	0	0	0	0	0	0	0	0	0	0	0	0	0	0	1	0.2	0	0	0	0	0	0	0	0	0	0
		CEPBA.sm	0	0	0	0	0	0	0	0	0	0	1	0.03125	0	0	1	0.111111	0	0	0	0	0	0	1	0.25	0	0	0	0
		none.or.N.A	28	0.965517	10	0.714286	14	0.933333	9	1	5	0.833333	27	0.84375	5	1	8	0.888889	4	0.8	9	1	11	1	3	0.75	8	0.888889	8	1
	Age	Median	1.9		12.9		10.3		12.9		13.95		12.3		9.7		9.6		8.7		8.4		11.9		3.1		1.4		5.7
		Min	0.3		7.5		1.6		10.3		8.2		0.1		6.3		0.8		6.2		0.7		4.1		0.8		0		0.3
		Max	14.6		18.4		15.9		17.3		17		16.8		11.3		15.2		12.8		15		16.9		4.9		12.6		14.2
	WBC	Median	83		50.1		73.85		110.5		27.4		32.8		2.9		21.8		135.4		24		22.5		31.1		31.6		15.05
		Min	2.5		5		7.4		33		2.8		2		2.4		1.4		2.5		2.3		7		15.6		3		2.3
		Max	475		230		196		233.5		93.2		354		196		105		324		84.8		247		226.8		217.9		181.5
